# Supplementary material for: Structural Basis of the 9-Fold Symmetry of Centrioles
Source: Cell. 2011 Feb 4;144(3):364–75. doi: 10.1016/j.cell.2011.01.008 (PMC3089914; doi:10.1016/j.cell.2011.01.008)
Supplement: Table S1. X-Ray Data Collection and Refinement Statistics [file mmc1.xls]

## Sheet: Sheet1
Protein	ceN[S123E] PDB 3PYI	ceN[S123E]	crN PDB 3Q0Y	crN-6HR[F145E] PDB 3Q0X
Data collection	Native	NdCl3 derivative	Native	Native
Space group	P212121	P212121	P21	P212121
Unit cell (Å, °)	a = 70.27 b = 73.15 c = 79.60	a = 70.27 b = 74.18 c = 79.98	a = 87.65 b = 95.43 c = 91.01 β = 111.65	a = 72.52 b = 79.80 c = 89.28
Beamline	SLS/X06DA	SLS/X06DA	SLS/X06DA	SLS/X06SA
Wavelength (Å)	1	1.6	1	1
Maximum resolution (Å)	2.1	3.1	2.1	3
High resolution shell (Å)	2.2 – 2.1	3.3 – 3.1	2.2 – 2.1	3.1 – 3.0
RMergea	0.039 (0.32)	0.110 (0.47)	0.109 (0.59)	0.173 (0.74)
Completenessa (%)	99.6 (99.3)	99.9 (99.5)	99.7 (99.8)	95.8 (62.4)
Multiplicitya	3.6 (3.6)	28.1 (28.4)	4.2 (4.2)	11.3 (8.2)
I/σ(I)a	17.7 (4.0)	26.7 (7.9)	11.6 (2.6)	10.8 (2.6)
Phasing
No. of Nd sites	–	5	–	–
Resolution	–	53.71-3.11	–	–
FOM initialb	–	0.44	–	–
FOM DMc	–	0.71	–	–
Refinement statistics
Rwork (reflections)	0.210 (23106)	–	0.181 (82033)	0.196 (10390)
Rfree (reflections)	0.257 (1213)	–	0.218 (4100)	0.229 (492)
Number of atoms
Protein atoms	2352	–	6937	3055
Ligands	49	–	–	–
Water	146	–	1145	14
Average B factor (Å2)
Protein atoms	44.9	–	27.7	68.2
Water	46.5	–	38.8	51.4
RMSD from ideal values
Bonds / angles (Å/°)	0.007 / 1.02	–	0.007 / 1.03	0.010 / 1.24
Ramachandran plot statisticsd
Favored regions (%)	98.6	–	97.4	96
Allowed regions (%)	1.4	–	2.6	4
Disallowed (%)	0	–	0	0
a Values in parentheses correspond to high resolution shell in data collections
b From PHASER (McCoy et al., 2007)
c From RESOLVE (Terwilliger, 2000)
d Statistics from Molprobity (Chen et al., 2010)
